# Supplementary material for: Microalga Broths Synthesize Antibacterial and Non-Cytotoxic Silver Nanoparticles Showing Synergy with Antibiotics and Bacterial ROS Induction and Can Be Reused for Successive AgNP Batches
Source: Int J Mol Sci. 2023 Nov 10;24(22):16183. doi: 10.3390/ijms242216183 (PMC10670984; doi:10.3390/ijms242216183)
Supplement: Supplementary file 1 [file ijms-24-16183-s001.zip]

Archive with 1 entries (1 files):
- ijms-2659206-supplementary.pdf
